# Supplementary material for: Toward Ultrasensitive Electrochemical Detection of Ammonia Nitrogen in Drinking Water: PtCo Alloy Nanosheet on Self-Supported Carbon Cloth
Source: Sensors (Basel). 2026 May 14;26(10):3103. doi: 10.3390/s26103103 (PMC13210888; doi:10.3390/s26103103)
Supplement: Supplementary file 1 [file sensors-26-03103-s001.zip]

Archive with 1 entries (1 files):
- sensors-4259074-supplementary.pdf
